# Supplementary material for: Maternal bile acid profile and subtype analysis of intrahepatic cholestasis of pregnancy
Source: Orphanet J Rare Dis. 2021 Jun 7;16:259. doi: 10.1186/s13023-021-01887-1 (PMC8186144; doi:10.1186/s13023-021-01887-1)
Supplement: Supplementary file 1 — Additional file 1. ICP1: original data. [file 13023_2021_1887_MOESM1_ESM.xls]

## Sheet: Sheet1
编号	No.	LCA	UDCA	CDCA	DCA	CA	GLCA	GUDCA	GCDCA	GDCA	GCA	TLCA	TUDCA	TDCA	TCDCA	TCA
1	1600032	2.79	95.68	368.04	19.18	547.66	<10	198.36	2966.85	83.24	1051.85	<10	42.76	39.39	2048.95	1247.22
2	1600095	6.39	18.83	9.86	78.36	31.08	<10	264.54	105.57	105.42	123.68	<10	<10	106.91	100.73	198.52
3	1600049	12.78	57.79	89.44	353.18	65.93	<10	446.1	1261.37	801.64	383.63	<10	12.02	312.75	405.93	218.54
4	1600685	6.01	119.12	1188.04	588.72	1022.69	<10	211.14	941.66	733.71	1285.17	<10	40.1	500.08	1004.29	1521.65
5	1600780	25.42	42.31	11.9	110.73	20.06	<10	65.52	1413.63	314.81	429	55.94	34.5	1060.37	3471.18	1996.98
6	1600715	6.87	19.43	28.04	171.24	54.9	<10	94.6	139.17	134.88	108.57	<10	<10	43.82	68.68	55.22
7	1601074	6.54	24.62	22.48	162.37	118.27	<10	1961.34	555.51	696.57	575.55	<10	<10	120.01	105.05	150.46
8	1600714	2.67	149.05	126.82	7.08	30.6	<10	778.54	2389.39	<12	741.13	<10	200.57	<10	1323.5	920.06
9	1600819	17.31	83.19	14.92	165.5	28	16.43	739.62	324.66	297.16	84.83	12.71	16.05	211.48	225.73	99
10	1600723	17.26	87.4	9.74	219.13	9.84	18.63	179.16	532.16	615.86	108.11	<10	<10	172.17	170.76	75.93
11	1600739	6.49	25.65	75.02	112.37	44.35	<10	200.34	553.35	301.93	197.1	<10	16.8	146.23	312.61	117.4
12	1600922	4.85	9.34	39.06	48.33	19.03	<10	177.6	244.16	50.11	396.43	<10	<10	25.58	81.29	210.99
13	1601297	4.55	7.76	20.82	44.99	16.11	<10	137.92	1047.01	193.38	203.05	<10	21.08	199.36	1415.61	352.57
14	1601313	14.37	21.63	15.04	131.95	14.97	<10	344	401.1	234.11	280.32	11.27	<10	157.49	275.33	236.03
15	1601344	11.94	13.87	18.9	157.15	21.19	<10	252.46	730.18	448.72	320.2	14.86	15.26	411.84	701.99	414.82
16	1599454	5.16	12.93	21.72	75.44	28.86	<10	190.26	375.08	91.5	160.88	<10	<10	47.1	261.12	174.15
17	1601254	4.29	12.86	85.4	75.38	112.44	<10	162.32	1389.71	384	354.09	<10	<10	74.56	201.59	89.18
18	1601236	4.41	3.7	12.22	28.5	23.05	<10	80.24	720.41	186.88	308.24	<10	<10	93.08	329.65	228.11
19	1601248	2.92	179.7	2245.34	462.52	1157.51	<10	177.18	1085.69	215.18	204.95	<10	23.15	123.47	546.06	139.97
20	1601684	2.47	68.82	180.44	2.22	157.58	<10	144.52	878.41	<12	126.24	<10	11.95	<10	210.57	33.99
21	1601890	4.72	36.09	40.88	95.07	31.28	<10	185.9	713.92	99.63	181.17	<10	23.8	42.94	306.56	124.93
22	1601672	5.1	35.22	49.78	96.78	43.02	<10	259.44	586.37	136.04	191.45	<10	66.8	265.82	898.42	426.37
23	1601691	9.61	6.78	67.14	22.13	84.41	<10	63.1	343.08	25.08	97.52	<10	<10	36.22	592.33	147.83
24	1602127	4.39	56.65	125.19	36.12	99.06	3.22	39.09	1141	53.83	409.03	2.6	4.85	6.2	149.22	89.34
25	1602132	6.49	48.71	90.53	156.52	64.45	4.48	99.89	1386.82	400.07	656.59	3.2	11.1	100.74	313.52	222.12
26	1602037	6.39	11.72	61.92	98.36	43.65	4.38	72.92	1754.32	735.98	781.69	3.85	7.77	185.24	368.08	213.87
27	1602074	6.03	67.74	395.45	297.29	213.93	6.17	236.65	3468.35	1619.96	871.67	3.61	16.74	280.97	513.43	223.47
28	1602059	5.23	14.94	61.99	52.64	75.59	2.81	59.12	792.86	205.07	260.43	2.91	5.2	36.92	130.33	57.99
29	1601884	11.89	104.55	688.06	1018.42	2289.6	8.07	60.89	646.08	585.33	282.45	4.72	2.79	110.06	135.73	100.6
30	1602467	9.48	40.31	137.55	162.95	164.7	4.29	106.48	1123.6	295.82	404.82	6.21	17.34	120.66	480.08	358.98
31	1602462	4.7	103.7	374.18	1.66	213.19	2.88	62.06	399.91	22.04	82.21	2.77	12.89	3.5	155.92	45.14
32	1602570	6.69	6.48	34.78	57.06	57.79	5.88	226.69	2322.86	357.99	1611.03	5.23	6.15	112.15	699.74	975.2
33	1602643	5.2	8.39	20.72	33.28	21.99	3.29	78.98	730.06	236.03	275.56	3.28	11.24	86.16	303.74	109.28
34	1602638	13.14	7.97	40.05	187.43	39.35	7.91	211.62	1566.91	1256.23	1257.98	16.14	40.05	1233.48	1598.92	2157.5
35	1603187	19.55	31.34	133	316.36	124.91	10.5	168.94	909.08	479.77	172.58	8.37	9.08	157.76	372.68	94.66
36	1603206	21.04	24.42	16.53	160.09	9.15	14.9	47.49	406.64	305.05	132.34	11.82	3.25	186.85	252.37	116.74
37	1603191	4.67	92.55	87.92	1.6	49.18	2.8	158.88	543.19	22.95	282.34	3.08	17.29	2.76	107.5	105.89
38	1603195	10.95	27.47	61.66	166.39	157.31	8.16	136.14	266.05	215.71	141.04	4.24	5.61	65.37	108.06	55.84
39	1603197	7.71	20.05	44.2	168.68	50.3	7.17	66.82	612.2	353.65	201.36	4.46	6.59	63.9	161.89	76.08
40	1603220	7.16	5.13	23.99	62.33	16.29	6.17	232.86	646.86	264.94	229.6	4.46	7.5	65.84	146.58	86.8
41	1603204	6.16	27.77	114.36	134.63	116.87	3.48	63.24	201.71	112.76	80.25	3.05	2.54	15.25	35.98	11.51
42	1603234	9.26	18.19	65.56	133.81	38.83	4.2	101.19	461.94	183.78	327.04	3.87	9.1	131.41	379	258.2
43	1603252	13.81	23.96	99.43	312.5	36.28	5.01	29.11	122.94	107.82	95.56	6.05	4.66	95.75	116.02	102.27
44	1603764	22.81	32.48	37.14	333.58	55.22	11.27	221.94	462.77	425.97	224.46	5.7	2.9	99.09	133.84	111.62
45	1603771	6.16	77.03	86.35	165.86	37.15	4.61	118.91	665.35	254.7	157.93	3.21	20.97	95.14	347.12	86.9
46	1603721	11.23	8.02	110.33	409.95	110.09	10.22	84.07	292.67	485.97	171.88	7.13	3.88	187.99	123.38	92.74
47	1603735	14.64	10.89	161.03	197.02	188.44	10.69	230.79	1198.39	537.71	610.17	7.34	9.03	318.82	608.1	477
48	1603755	9.22	20.98	55.53	77.1	99.2	6.5	94.16	524.39	248.87	306.31	5.98	11.12	146.06	340.94	308.66
49	1603742	6.9	61.58	476.47	94.34	500.43	3.7	67.38	1580.24	129.13	170.8	4.2	16	56.44	551.43	109.9
50	1603761	14.36	12.85	20.18	152.43	37.75	10.22	87	830.46	315.95	306.64	10.6	7.57	156.73	410.21	384.31
51	1603754	15.4	30.74	129.08	316	181.18	4.94	80.45	393.88	286.93	168.92	9.62	9.64	262.27	338.27	224.82
				166.553		172.053
