# Supplementary material for: Maternal bile acid profile and subtype analysis of intrahepatic cholestasis of pregnancy
Source: Orphanet J Rare Dis. 2021 Jun 7;16:259. doi: 10.1186/s13023-021-01887-1 (PMC8186144; doi:10.1186/s13023-021-01887-1)
Supplement: Supplementary file 3 — Additional file 3. ICP3: original data. [file 13023_2021_1887_MOESM3_ESM.xlsx]

## Sheet: Sheet1
	WEEK	Age		H	W	itching	TP	ALB	TBIL	DBIL	IBIL	TBA	ALT	AST	ALP	γ-GGT	LDH	CHE		Gravidity	vaginal1CS2	gestational age at delivery	preterm	BW	NICU	meconium-staining amniotic fluid	Apgar Score＜7 at min 1（n）	bleeding	LCA	UDCA	CDCA	DCA	CA	GLCA	GUDCA	GCDCA	GDCA	GCA	TLCA	TUDCA	TDCA	TCDCA	TCA	LCA	UDCA	CDCA	DCA	CA	GLCA
	36	27		154	67	1	73	40	6.4	4.6	1.8	13	327	174	200	95	161	6645		5	2	36	1	2720		0	0	200	106.59	299.49	9.54	243.8	11.21	108.199	3816.85	864.93	1233.43	2520.5	62.98	581.77	480.64	432.975	1748.47	0.00851264	0.0239183	0.000761897	0.0194707	0.000895269	0.00864114
	37	33				0	68	43	9.4	2.6	6.8	10.9	112	60	140	11	146	6664		2	2	39	0	2700		0	0	300	0	3043.07	533.64	3.64	41.68	3.757	4889.56	2455.47	32.595	235.95	0	811.28	4.41	479.317	61.12	0	0.2416	0.0423675	0.000288992	0.00330912	0.000298281
	33	31		157	67.5	1	71	37	8	3	5	29.1	235	109	240	35	143	6910		4	2	36	1	3260		0	0	400	15.88	664.28	76.4	165.96	67.84	27.638	3338.52	2039.4	1840.04	1520.24	12.12	368.67	234.67	328.822	381.09	0.00143301	0.0599446	0.00689433	0.0149762	0.00612188	0.00249405
	36	25		157	67	1	62	35	7	5.1	1.9	10.7	105	84	349	16	273	3803		1	2	36	1	2460/2610		0	0	300	16.04	2023.14	160.45	43.63	869.49	32.175	5051.14	2915.33	650.775	2663.99	54.33	5927.43	552.06	3186.26	4250.16	0.00056486	0.0712464	0.00565037	0.00153646	0.0306197	0.00113307
	37	38		160	65	1	70	37	10.7	5.7	5	73.2	588	320	329	183	293	4873		4	2	37	0	3210		0	0	250	9.73	1017.6	40.6	48.26	94.32	59.657	20184.7	15429.5	2860.2	29980.9	29.05	4811.99	738.91	4597.97	12419.7	0.000105391	0.0110222	0.00043976	0.000522729	0.00102163	0.000646176
	35	20				1	72	42	13.2	4.3	8.9	14.7	286	232	220	32	32	223		1	2	37	0	3200		0	0	200	115.902	959.755	45.3425	353.569	75.4938	190.428	5018.57	2090.42	812.324	1252.43	86.2383	984.791	248.211	900.553	456.584	0.00852807	0.070619	0.00333631	0.0260156	0.00555485	0.0140117
	36	27		155	61	1	62	41	8.5	5.7	2.8	11.7	95	49	95	17	176	5551		1	2	36	1	2830		0	0	300	26.7718	11826.4	160.789	369.406	61.3299	64.2018	6467.52	5357.9	2986.05	4150.44	32.3872	1108.74	569.366	1162.34	870.185	0.000760264	0.335845	0.00456609	0.0104904	0.00174164	0.0018232
	37	32				1	70	38	5.8	4.1	1.7	18.8	60	51	237	28	185	7282		2	2	39	0	3270		0	0	300	0.34094	47.3727	30.3001	8.71478	107.585	2.37495	1230.87	3022.37	24.0941	6281.02	1.86391	94.5528	15.618	2798.84	5845.35	1.7474e-05	0.00242797	0.00155295	0.000446654	0.005514	0.000121722
	38	29		158	64	1	65	36	14.5	5.1	9.4	22.8	865	613	333	72	1046	5622		2	2	38	0	2720		0	0	300	8.50637	1.30524	36.5522	12.3838	62.182	3.64369	1263.88	3299.58	31.4665	4646.95	5.13408	53.2151	22.7422	3308.7	7611.05	0.000417648	6.40849e-05	0.00179465	0.000608021	0.00305303	0.000178899
	41	36		160	86	0	63	34	6.9	3.9	3	20.7	67	52	210	10	159	2793		2	1	41	0	3820		0	0	170	0	16.251	89.4922	141.417	1441.98	3.39384	146.843	1616.13	331.058	2096.83	10.0998	51.9003	1009.35	5650.52	8659.58	0	0.000764218	0.00420846	0.00665029	0.0678103	0.000159599
	37	33				1	62	35	12.9	5.4	7.5	12	176	96	254	38	182	5704		2	2	37	0	2900		0	0	300	5.81585	158.535	1.64094	12.7058	10.2233	2.71744	2753.28	1011.26	182.686	2188.17	3.41841	686.457	76.5753	390.311	1120.39	0.000675932	0.0184253	0.000190715	0.0014767	0.00118818	0.000315827
	30	27				1	67.8	39	3.9	2.2	1.7	11	104.5	116.8	202	34	155			2	2	36	1	2280/2580		1	0	300	0.33706	108.216	31.5797	148.481	32.5549	13.3668	1595.02	2716.7	595.309	2297.14	6.95625	117.182	179.231	790.18	866.514	3.54846e-05	0.0113926	0.00332462	0.0156317	0.00342728	0.00140721
	2days after delivery	28		160	57	1	60	30	26.1	2.1	24	18.4	78	35	145	19	840	4704		1	2	39	0	3710		0	0	200	11.526	621.178	85.635	110.662	411.707	20.7299	5059.27	3556.3	1190.22	2158.28	13.6503	498.038	217.491	845.077	657.913	0.000745648	0.0401857	0.00553997	0.00715904	0.0266345	0.00134107
	35	37		157	62	1	68.7	36.5	3.2	2	1.2	24	54.2	37.4	215	26	163			4	2	37	0	3360	1	1	1	200	0	99.4272	38.2488	1.24702	83.1754	2.34662	2856.22	6312.31	71.74	6607.13	2.09695	784.929	11.2015	2932.18	4302.61	0	0.00412478	0.00158677	5.1733e-05	0.00345056	9.73507e-05
	37	37				1	64	33	12.1	3.7	8.4	28.8	76	38	218	23	486	3975		4	2	37	0	3360	1	1	1	200	7.89148	857.656	43.2892	0	85.8311	1.30554	1977.17	3068.88	0.757149	1756.22	1.29597	606.932	0.741423	1153.66	1118.35	0.000738904	0.080305	0.0040533	0	0.00803663	0.000122241
	36	40				0	67.2	33.8	2.8	1.6	1.2	22.8	101.1	97.4	173	无	180			4	2	37	0	2630		1	0	200	15.5447	117.057	4.97679	27.8273	29.1899	4.27852	2112.6	2065.19	123.87	1702.97	28.9084	1759.46	239.977	2935.42	4899.97	0.000967479	0.00728547	0.000309748	0.00173193	0.00181674	0.000266289
	39	28		162	85	0	66	36	12	0.4	11.6	17.8	220	141	207	52	505	5367		1	2	39	0	4100		0	0	200	1.59116	41.1638	102.193	135.316	200.47	1.34158	215.824	4433.8	1316.74	3037.84	2.77312	32.8843	585.436	1915.35	1768.85	0.000115372	0.0029847	0.00740981	0.00981148	0.0145357	9.72757e-05
	34	23		155	62	0	70	41	12.3	3.5	8.8	53.2	677	740	125	27	846	4556		1	2	34	1	2220	1	1	0	300	10.6775	302.384	32.7055	69.2424	44.0138	26.5882	6275.77	10346.7	1123.29	9173.23	17.5045	2175.34	491.36	4303.19	4108.01	0.000277338	0.00785412	0.000849493	0.0017985	0.00114321	0.000690603
	34	23		155	62	0	62	36	4.6	2.9	1.7	44.8	599	643	96	25	232	4354		1	2	34	1	2220	1	1	0	300	9.92884	511.038	30.1145	109.019	117.188	18.4216	5613.71	9694.93	795.61	7722.84	10.8622	1630.39	389.737	4239.19	3698.42	0.000287032	0.0147735	0.000870577	0.00315161	0.00338779	0.00053255
	5days after delivery	23				0	64	38	5.4	3	2.4	18.8	593	383	67	19	292	4260		1	2	34	1	2220	1	1	0	300	1.15883	633.739	25.8779	0.889794	26.1743	1.29858	4980.33	3409.12	43.795	1328.81	1.22931	840.301	37.6908	1333.51	735.596	8.64829e-05	0.0472956	0.00193126	6.64049e-05	0.00195338	9.69121e-05
	35	22				0	58	35	8.4	5.2	3.2	11.9	123	100	109	22	133	5083		1	2	40	0	2720		0	0	200	23.5969	1001.9	59.3202	207.996	21.9991	23.3926	3057.13	1359.25	375.883	862.978	7.02043	374.834	73.6652	268.27	193.353	0.00298296	0.126653	0.00749884	0.0262933	0.00278096	0.00295712
	36	29		155	70	1	70	36	5.8	4.1	1.7	29.9	303	234	183	123	243	3203		2	2	36	1	3590		0	0	300	2.51024	8.14131	16.9272	130.104	119.428	2.91746	193.57	2304.66	356.947	5680.99	7.22904	31.3596	825.101	3733.11	12093.8	9.84146e-05	0.000319182	0.000663637	0.00510075	0.00468221	0.00011438
	36	21				1	70.9	40.6	4.1	2.1	2	24.1	67.7	107.5	241	47	139			3	2	37	0	2760		0	0	300	5.05369	9.75739	4.43061	66.2659	51.9661	5.74791	1654.22	1621.07	416.327	6585.23	5.5708	18.4466	388.559	1277.22	5769	0.000282663	0.00054575	0.000247813	0.00370638	0.00290656	0.000321492
	36	21		155	58	1	69	40.7	10.7	5.6	5.1	116.7	164.4	215.6	242	44	165			3	2	37	0	2760		0	0	300	4.51859	2.9893	11.7106	69.5093	157.543	5.32455	1510.57	7686.74	771.294	38634.6	4.8786	6.55999	948.316	7724.39	42461	4.51859e-05	2.98931e-05	0.000117106	0.000695093	0.00157544	5.32455e-05
	38	30		150	67	0	61	33	15.6	2.3	13.3	13.2	193	123	182	74	423	5137		3	2	38	0	3800		0	0	200	10.741	7.27852	6.72498	221.377	26.1885	5.64192	1053.95	1604.83	689.601	2022.06	6.27378	5.45322	625.332	1215.38	2210.2	0.00110606	0.000749511	0.00069251	0.0227965	0.00269678	0.000580981
	35	31		150	49	1	72	36	10.9	4.1	6.8	11.5	309	158	221	45	525	5107		3	2	36	1	2900		0	0	200	19.36	13.58	5.83	56.09	19.35	6.27	251.9	916.72	191.92	1305.4	16.42	237.97	606.82	2105.04	2714.71	0.00228642	0.0016038	0.000688525	0.00662425	0.00228524	0.000740489
	35	31		150	49	1	66	32	4	1.9	2.1	14.7	281	134	178	38	188	4327		3	2	36	1	2900		0	0	200	19.63	1552.21	131.77	134.24	953.85	28.11	1567.25	997.62	316.94	1257.09	12.45	804.69	230.89	908.31	908.2	0.00199832	0.158014	0.0134141	0.0136655	0.0971013	0.00286158
																																												0.00122478	0.0496294	0.00448004	0.00743581	0.0113053	0.00155943
																																											平均值	0.0012263	0.0496289	0.00447963	0.00743667	0.0113056	0.00155926
																																											标准差	0.00223478	0.0811363	0.00819797	0.00840556	0.0221188	0.00303418
[truncated: 9 more columns]
