# Supplementary material for: Maternal bile acid profile and subtype analysis of intrahepatic cholestasis of pregnancy
Source: Orphanet J Rare Dis. 2021 Jun 7;16:259. doi: 10.1186/s13023-021-01887-1 (PMC8186144; doi:10.1186/s13023-021-01887-1)
Supplement: Supplementary file 4 — Additional file 4. ICP4: original data. [file 13023_2021_1887_MOESM4_ESM.xlsx]

## Sheet: Sheet1
	WEEK	age		H	W	itching	TP	ALB	TB	DBIL	INIL	TBA	ALT	AST	ALP	γ-GGT	LDH	CHE	Gravidity	vaginal1CS2	gestational age at delivery	preterm	BW	NICU	meconium-staining amniotic fluid	Apgar Score＜7 at min 1（n）	bleeding	LCA	UDCA	CDCA	DCA	CA	GLCA	GUDCA	GCDCA	GDCA	GCA	TLCA	TUDCA	TDCA	TCDCA	TCA
	35	26				1	69	41	4	2.4	1.6	20.2	20	15	91	15	154	7148	1	2	38	0	3480		0	0	200	0	1847.04	466.24	4.13	353.1	3.549	3220.86	9425.25	45.165	15005.4	0	581.08	0.87	1290.16	4856.63	0	0.0497861	0.0125673	0.000111322	0.00951765	9.56617e-05	0.0868168
	36	26				1	69	41	5.2	2.7	2.5	18.9	10	11	96	15	155	7221	1	2	38	0	3480		0	0	200	0	869.22	184.21	1.64	88.18	3.562	870.96	2855.78	18.63	5227.13	0	147.7	2.37	283.058	1567.44	0	0.0234294	0.0049653	4.42055e-05	0.00237685	9.60121e-05	0.0234763
	38	34			67	0	68	40	4.8	2.3	2.5	16.4	8	12	88	6	166	5837	2	1	38	0	3290		1	0	230	141.15	679.68	75.09	1106.19	63.46	248.235	1983.54	3101.58	3906.3	2226.64	45.05	463.15	489.66	484.582	831.15	0.00890792	0.0428943	0.0047389	0.0698112	0.00400493	0.015666	0.12518
	39	24				1	80.2	54.1	14.3	5.5	8.8	32.2	13	22.1	60	6	133		1	2	39	0	2900		1	0	300	0	0.21	97.54	1.56	856.95	7.241	340.68	61288.7	18.075	150237	8.93	47.21	1.5	13619.9	58522	0	7.36721e-07	0.000342189	5.47278e-06	0.00300635	2.54028e-05	0.00119517
	31	31				0	62	36	2.4	1.7	0.7	37.1	7	12	70	4	121	5576	1	1	38	0	2650		0	0	280	9.69	173.42	426.4	1681.69	1452.61	16.172	396.6	8599.85	12041.2	10740.3	0	31.85	1419.1	1044.91	3710.83	0.000232126	0.00415431	0.0102145	0.0402852	0.0347975	0.000387403	0.00950062
	33	31				0	64	39	3.3	1.5	1.8	28.1	4	12	86	4	139	5993	2	1	38	0	2650		0	0	280	23.88	3146.04	1422.73	1567.08	406.93	38.922	1626.39	4280.49	5839.22	4015.7	0	215.51	429.34	427.358	826.88	0.000984074	0.129646	0.0586295	0.064578	0.0167692	0.00160394	0.0670221
	35	28				0	63	34	6.9	3.6	3.3	24.5	12	18	140	8	154	4823	2	2	39	0	3320		0	0	200	62.66	713.88	44.94	106.36	128.53	134.914	1815.51	4716.03	556.02	14063	26.27	201.48	45.52	305.64	3320.48	0.00238784	0.0272045	0.00171257	0.00405316	0.00489801	0.00514129	0.0691853
	38	28				0	59	33	9.9	2.5	7.4	28.4	13	16	173	5	147	4753	2	2	39	0	3320		0	0	200	11.5225	397.457	55.4531	66.8066	279.6	10.8554	2365.89	4897.8	543.572	9658.92	7.24942	1306.39	398.092	2214.95	7341.92	0.000389847	0.0134474	0.00187617	0.0022603	0.00945987	0.000367278	0.0800464
	37	31				0	63	36	6.7	3.5	3.2	18	8	12	168	6	134	5355	2	1	39	0	3170		0	0	200	67.4724	1358.07	64.9931	714.924	102.497	56.729	2087.57	2325.58	1656.66	4537.69	17.2969	227.887	168.335	203.391	950.355	0.00464064	0.0934058	0.00447012	0.0491713	0.00704957	0.00390173	0.14358
	37	31				0	63	33	8.6	3.2	5.4	18.2	8	12	181	7	123	5096	2	1	39	0	3170		0	0	200	47.5659	875.216	31.4626	694.32	351.756	95.3101	2009.12	2237.29	1629.84	6147.81	9.9839	133.837	81.5651	108.462	780.314	0.00312238	0.0574521	0.00206531	0.0455775	0.0230904	0.00625647	0.131885
	36	31				1	62	38	13.5	5.7	7.8	18.8	10	15	131	9	169	5689	1	1	39	0	2920		0	0	150	3.73251	5714.49	962.341	480.462	600.008	8.22647	2164.79	4076.21	655.512	3529.14	1.80905	214.528	44.491	507.309	534.02	0.000191439	0.293095	0.0493582	0.0246428	0.0307743	0.000421934	0.111032
	22	27				1	66	39	6.2	3.2	3	16	8	14	35	12	136	5628	1	2	38	0	2910		0	0	200	113.743	639.078	29.961	185.146	67.1471	22.9488	5079.49	1349.46	442.054	2119.34	27.862	2054.52	207.93	708.337	1028.91	0.00808065	0.0454022	0.00212853	0.0131534	0.00477035	0.00163036	0.360864
	28	27				1	67	37	4.4	2.6	1.8	14.9	10	14	55	13	162	5658	1	2	38	0	2910		0	0	200	41.8927	1064.5	39.0305	182.582	49.7347	51.2757	3987.65	1413.22	516.203	608.348	25.8747	2190.26	371.05	1120.57	710.826	0.00338581	0.0860339	0.00315449	0.0147564	0.00401962	0.00414416	0.322286
	36	27				1	65	39	10.9	3.7	7.2	32.2	20	17	227	45	161	5247	1	2	37	0	3200		0	0	200	64.3559	1259.92	126.958	486.92	165.005	286.251	3562.62	6035.03	3037.71	7067.96	107.149	1199.38	887.885	1802.73	4573.26	0.0020988	0.0410892	0.0041404	0.0158796	0.0053812	0.00933534	0.116186
	37	27				1	65	40	12	4.1	7.9	21.3	13	16	238	35	145	6132	1	2	37	0	3201		0	0	201	58.7098	1631.9	79.8863	486.791	46.7016	92.8867	2720.69	4179.96	1859.11	3959	49.1272	901.68	560.954	1120.4	2215.31	0.00294091	0.081746	0.0040017	0.0243845	0.00233939	0.00465292	0.136286
	37	27				1	62	36	5.7	3.1	2.6	21.9	7	13	208	29	153	4952	1	2	37	0	3202		1	0	202	32.0592	3982.26	176.48	503.86	70.3816	51.3322	2555.83	3592.05	1765.95	2350.31	21.811	870.187	485.13	1228.77	1457.99	0.0016746	0.208012	0.00921836	0.0263189	0.00367636	0.00268132	0.133503
	2days after delivery	27				1	57	33	8.7	4.2	4.5	10	13	19	175	25	198	4523	1	2	37	0	3203		1	0	203	4.09506	248.991	9.51899	34.0189	16.4828	3.52573	1413.67	2023.26	551.703	1853.92	4.81354	420.785	196.185	557.975	1392.26	0.000469014	0.0285174	0.00109023	0.00389624	0.0018878	0.000403808	0.161911
	37	31		168	65	0	68	42	6.9	3.3	3.6	19.5	15	18	104	8	210	5769	1	1	37	0	2540		0	0	200	6.88937	33.9205	88.0029	361.897	880.249	6.3487	82.4699	1777.57	1309.31	4455.75	8.1715	9.07197	883.612	1193.22	5416.95	0.000417198	0.00205412	0.00532917	0.0219153	0.0533051	0.000384457	0.00499411
	36	34		156	69	0	64	38	4.3	2.5	1.8	69.4	7	16	108	6	182	5294	4	2	36	1	3340		0	0	500	20.0137	64.7609	316.648	1155.24	3476.05	27.2611	268.133	11406	4811.96	17168.6	12.1427	49.0822	2165.26	3500.96	11223.8	0.000359533	0.00116339	0.00568837	0.0207531	0.0624449	0.000489728	0.00481683
	36	28		163	63	1	54	24	5.5	2	3.5	94.6	18	20	179	<10	630	4537	6	2	36	1	1980		0	0	400	162.04	10945	752.61	347.48	795.17	47.73	10616.6	6173.61	857.16	1795.04	23.96	6936.46	399.39	3585.99	973.3	0.0036486	0.246445	0.0169463	0.00782409	0.0179046	0.00107472	0.239051
	3days after delivery	28				0	50	23	4.5	1.9	2.6	11.9	6	18	111	6	283	3485	6	2	36	1	1980		0	0	400	90.12	375.52	22.86	138.91	11.59	6.55	2097.68	1659.72	253.81	1007.22	37.17	1060.25	176.33	1343.27	1185.2	0.00952019	0.0396696	0.00241491	0.0146743	0.00122436	0.000691936	0.221597
	37	29				1	67	39	10.5	2.9	7.6	17.1	30	26	246	35	177	5818	1	2	39	0	3870		0	0	300	20.48	406.19	22.35	166.21	23.28	30.5	4976	1935.94	865.03	1284.4	31.46	1289.91	379.07	824.23	585.6	0.00159493	0.0316331	0.00174057	0.012944	0.00181299	0.00237527	0.387519
																																											0.00250211	0.0702855	0.00939968	0.0216837	0.0138414	0.00281033	0.133542
																																										均值	0.00250182	0.0702845	0.0094	0.0216832	0.0138414	0.00281045	0.133544
																																										标准差	0.00292359	0.0807972	0.0150569	0.0204098	0.0171801	0.00377529	0.112166
[truncated: 8 more columns]
