# Supplementary material for: Maternal bile acid profile and subtype analysis of intrahepatic cholestasis of pregnancy
Source: Orphanet J Rare Dis. 2021 Jun 7;16:259. doi: 10.1186/s13023-021-01887-1 (PMC8186144; doi:10.1186/s13023-021-01887-1)
Supplement: Supplementary file 5 — Additional file 5. Cholelithiasis: original data. [file 13023_2021_1887_MOESM5_ESM.xls]

## Sheet: Sheet1
age	hight	BW	total protein	ALB	TBIL	DBIL	IBIL	ALT	AST	ALP	γ-GGT	LDH	CHE	TBA	LCA	UDCA	CDCA	DCA	CA	GLCA	GUDCA	GCDCA	GDCA	GCA	TLCA	TUDCA	TDCA	TCDCA	TCA
74			63	36	32	27.2	4.8	209	131	607	1276	157	5052	2.2	2.17	1.72	3.04	2.99	3.99	<10	116.86	84.94	<12	87.07	<10	<10	<10	25.55	36.55
60	156	60	59	36	22.7	6.8	15.9	31	13	72	27	333	8165	2	3.07	10.54	26.84	26.05	8.2	<10	106.78	1380.96	160.28	82.96	<10	<10	19.59	142.68	21.59
53			74	47	7.2	2.9	4.3	11	12	61	21	120	8996	2.8	19.07	46.34	200.58	346.81	12.46	16.36	102.84	981.67	675.4	72.26	15.45	<10	143.41	157.3	17.74
81	158	45	58	31	35	9.9	25.1	42	23	85	16	335	5584	2.3	14.73	61.01	309.28	66.92	36.02	<10	267.32	1256.66	108.42	113.84	<10	<10	14.85	73.67	18.7
54			66	46	14.9	5.6	9.3	64	29	123	72	158	9913	2.7	3.56	5.33	10.54	48.57	30.99	<10	255.66	722.52	260.7	687.47	<10	10	59.1	199.85	212.76
67			75	44	125.9	89.3	36.8	295	185	157	206	235	7928	260.7	31.69	104.56	310.98	463	280.02	291.46	11401.1	66882.4	34136.1	105188	196.88	1470.27	19384.3	72870.1	49315.9
38	174	74	66	44	17.2	7.4	9.8	8	13	60	20	117	10749	2.9	6.41	47.66	125.76	179.49	288.74	<10	204.72	1376.19	254.52	223.07	<10	<10	53.48	195.98	43.32
63	153	55	65	37	20.8	12.4	8.4	38	21	192	747	378	6385	4.2	2.38	15.4	661.04	19.03	270.91	<10	71.78	2266.77	49.12	459.03	<10	<10	<10	129.72	42.23
62	175	92	74	43	12.9	5.2	7.7	31	25	82	64	170	8632	1	8.4	67.98	206.82	125.16	87.6	<10	51.54	425.33	39.92	95.74	<10	<10	<10	28.63	10.36
45		58	83	49	7.3	2.8	4.5	17	19	56	32	143	9532	7.4	17.81	70.45	269.72	323.28	99.25	15.49	442.14	5935.44	1404.45	461.82	<10	<10	117.04	403.41	75.21
29			74	43	9.9	4.7	5.2	25	18	60	34	407	7811	1.5	65.2	29.78	32.22	169.98	6.4	17.92	105.84	480.56	178.84	76.22	<10	<10	89.01	152.27	33.37
70	162	68	70	43	30.3	22.8	7.5	71	140	85	108	747	9936	74.2	2.32	252.23	143.84	1.94	152.4	<10	11559.9	28304.5	29.19	25784.7	<10	1230.26	22.37	8488.3	5911.19
81	153	50	60	26	152.6	139.8	12.8	32	51	704	505	85	1382	8.3	9.6	15.95	106.04	67.15	107.69	12.65	5923.46	3382.75	313.45	1123.22	<10	33.8	202.84	1616.23	894.61
61	167	69	56	36	10.5	8.8	1.7	20	13	55	14	250	5809	1.6	10.08	120.14	122.79	70.12	7.63	14.35	101.33	596.63	69	64.12	2.95	4.03	4.88	26.14	2.52
54	175	66	78	54	16.3	6.7	9.6	18	21	91	26	163	6396	4.4	22.45	97.67	849.07	844.12	611.7	9.11	114.37	1037.61	373.93	199.76	3.33	5.49	38.9	88.19	24.61
68	163	68	76	44	15.3	11.4	3.9	39	29	58	19	495	7141	6.7	4.8	3.21	288.38	2.05	65.63	3.53	38.46	4354.52	23.39	761.61	2.83	2.83	5.24	1120.84	350.6
49	160	47	64	38	17.4	8.4	9	27	16	40	13	226	5735	3.6	13.67	70.26	453.34	214.76	160.94	7.55	48.36	1343.99	230.31	130.2	4.63	3.41	31.14	145.55	19.69
80	148	46	64	36	16	8.9	7.1	3	10	51	9	110	3576	9.8	4.63	388	3712.88	6.89	836.88	3.59	144.47	3318.11	24.85	115.09	2.7	14.81	2.65	431.54	24.39
28	163	55	71	40	21.6	9.6	12	194	126	130	243	210	8064	2.9	4.71	6.37	15.8	23.92	18.92	3.91	94.56	961.01	223.2	328.29	2.9	3.57	51.1	151.98	90.56
56	150	72	66	37	13.2	5.8	7.4	14	15	43	14	126	6323	1.3	4.93	8.4	131.04	4.98	45	3.18	26.98	1082.33	29.91	79.6	2.62	1.85	1.93	37.89	3.08
61	156	65	73	46	11.8	4.2	7.6	30	25	71	27	211	11925	10.9	4.64	350.85	4896.83	6.41	2015.73	3.25	47.86	3835.04	27.44	1426.81	2.63	1.8	1.97	452.21	227.64
82	145	46	68	35	13.5	9.9	3.6	35	66	60	68	881	6083	5.6	39.71	326.31	823.61	818.83	46.03	22.66	84.55	1099.34	305.21	136.92	15.93	12.61	110.02	265.07	46.57
42	172	74	78	52	17.3	13.2	4.1	39	27	69	99	452	10397	10.4	4.63	267.75	1108.52	7.73	295.72	2.98	243.69	7764.56	58.99	1167.74	2.65	6.28	4.96	455.58	107.75
80	150	40	58	26	290.8	263.7	27.1	79	144	620	727	171	1677	92.7	4.41	12.27	68.27	2.15	133.48	5.06	425.17	23465.3	49.7	21975.9	48	22.99	64.92	18927.5	24670.7
52	155	48.5	64	27	158	126	32	116	121	444	285	423	2643	76.7	6.4	31.61	297.47	3.08	490.24	4.57	128.01	16079.1	44.31	8620.11	12.31	108.68	52.69	27085.6	22046.4
48	163	69	60	33	11.5	10.9	0.6	90	54	60	51	413	6954	2.3	5.7	10.82	29.17	24.95	25.13	4.13	25.14	949.94	171.54	210.67	3.14	2.65	6.13	22.43	6.21
47	158	55	67	35	8.9	6.8	2.1	25	39	67	51	376	9210	2.8	4.62	4.72	24.33	1.45	10.35	2.85	54.2	1680.63	22.5	183.56	3.02	5.52	2.09	303.55	66.18
34			72	50	15.9	6.5	9.4	42	85	66	18	331	7179	1	4.58	3.41	31.74	10.04	25.42	2.84	17.73	463.45	67.01	68.92	2.76	1.95	16.82	94.88	13.96
53	163	70	67	39	12.9	12.8	0.1	31	24	73	21	275	9573	4.3	4.85	6.9	71.39	4.14	39.35	2.92	87.2	2946.35	90.92	157.03	2.75	1.68	7.3	170.26	34.66
44	150	48	80	49	6.5	2.5	4	23	27	71	9	213	7874	5.8	16.96	169.64	1868.09	1448.76	1320.38	8.55	33.45	373.65	172.36	97.24	2.87	2.19	10.46	25.38	4.88
86	170	41	50	27	39.8	17.2	22.6	123	89	366	626	267	3162	19.9	17.61	64.32	100.22	78.52	68.78	15.48	324.22	6169.46	460.2	1825.3	15.08	97.8	291.24	3836.75	1837.73
52	162	70	78	42	16.6	12.8	3.8	29	38	72	37	493	9884	3.8	5.04	227.06	652.04	1.02	163.81	2.92	98.31	2013.01	21.62	264.8	2.69	4.65	2.04	108.63	20.23
87			56	31	13.7	8.3	5.4	14	13	63	40	239	5927	6.1	8.68	1135.12	784.03	172.92	34.43	5.47	343.92	1788.11	102.74	83.87	2.84	10.8	3.94	36.52	1.93
30	164	75	76	45	11.1	1.5	9.6	37	19	76	31	252	9182	5.9	11.5	90.64	202.3	560.16	128.25	22.03	67.76	2104.32	710.22	413.56	3.78	3.13	77.16	164.35	83.14
56			76	50	12.7	5.4	7.3	25	21	90	49	161	8413	1.5	10.89	24.02	101.55	166.99	93.35	6.33	20.59	164.37	88.37	48.41	3	2.45	7.45	13.36	0.84
47	170	60	76	48	9.4	4.1	5.3	19	19	66	48	152	9703	3.7	20.17	144.75	596	646.21	553.89	5.97	45.11	525.2	238.67	96.57	3.14	7.13	17.5	38.41	8.78
21	178	80	76	45	25.2	8.5	16.7	33	25	65	26	293	9094	4.9	10.05	146.07	781.28	509.94	329.79	22.47	130.27	1792.49	260.42	215.61	3.44	5.61	15.64	97.85	18.53
62	156	78	55	32	11.5	7.8	3.7	36	27	82	39	199	5123	12.9	46.88	53.69	257.56	477.7	24.48	75.36	683.92	4401.19	2678.02	573.28	10.59	8.6	271.44	334.64	88.11
63	168	66	60	37	13.9	13.1	0.8	215	68	108	341	398	8661	4	31.78	48.63	161.35	625.17	83.82	30.47	37.97	378.33	319.53	74.86	5.91	1.9	28.97	33.24	8.92
38	155	44	74	47	4.4	2.3	2.1	22	24	61	35	165	7566	8.3	28.51	420.19	1191.66	1612.58	1921.56	72.76	230.45	1036.64	619.24	191.31	3.82	5.87	36.65	43.54	18.5
35	173	75	71	42	27.2	20.9	6.3	713	492	201	542	1602	8767	35.3	6.99	6.74	32.34	42.56	35.86	6.61	576.05	10373.6	1150.29	8952.35	9.16	42.31	274.16	1918.95	2232.64
64			62	29	455	453.6	1.4	170	245	497	428	436	2449	92.3	4.43	22.53	17.77	2.56	255.12	6.36	497.99	17969	91.75	25908.5	93.62	110.18	235.11	19125.3	23155.2
81	140	62	67	39	29.4	13.2	16.2	28	18	75	29	428	7290	25.1	7.93	1258.22	7623.41	3484.8	5879.37	10.96	520.69	4376.78	1306.57	1291.54	4.02	21.88	27.58	156.14	67.67
51	165	50	58	24	42.2	40	2.2	40	26	588	702	347	1113	11.9	0	1.9	154.03	4.02	57.62	3.9	143.71	3843.8	114.645	1677.63	0	9.95	60.63	1372.96	1257.79
62			58	26	22	16.6	5.4	95	129	105	154	503	4518	17.1	80.38	104.71	1212.34	1176.54	359.25	134.914	688.03	8512.9	3392.11	1335.87	26.22	15.34	641.2	1708.34	389.91
59			55	28	87.8	84.7	3.1	134	472	1212	2235	1095	4091	97.8	0	0.21	97.54	1.56	856.95	7.241	340.68	61288.7	18.075	150237	8.93	47.21	1.5	13619.9	58522
23	176	71	79	48	12.4	6	6.4	160	41	87	195	143	8607	2.1	0	78.05	171.28	16.81	103.28	4.199	70.11	1087.39	0	283.14	0	0.71	3.42	103.005	52.72
26	156	60	65	40	9.8	4.8	5	206	66	93	264	438	7049	5.7	0	292.69	2623.9	8.14	1053.11	3.601	100.85	1590.35	0	189.8	0	0	0.98	141.143	24.45
64	168	61	60	35	99.2	70.3	28.9	557	453	151	276	1024	5682	222.6	21.44	66.95	307.78	228.98	155.81	620.555	16507	105166	24296.8	71535.5	219.4	632.43	7464.05	37367.8	23597.5
24			64	35	12.3	5.2	7.1	245	236	89	102	214	6297	3.5	24.9595	15.4069	17.1643	16.7789	46.5429	2.72222	319.372	610.432	92.3371	639.338	2.01633	5.70093	5.95532	87.0644	29.723
