# Supplementary material for: Maternal bile acid profile and subtype analysis of intrahepatic cholestasis of pregnancy
Source: Orphanet J Rare Dis. 2021 Jun 7;16:259. doi: 10.1186/s13023-021-01887-1 (PMC8186144; doi:10.1186/s13023-021-01887-1)
Supplement: Supplementary file 6 — Additional file 6. Hepatitis B virus: original data [file 13023_2021_1887_MOESM6_ESM.xlsx]

## Sheet: Sheet1
	WEEK	age	H	W	itching	TP	ALB	TB	DBIL	IBIL	TBA	ALT	AST	ALP	γ-GGT	LDH	CHE	5'-Nucleotidase	Gravidity	vaginal1CS2	gestational age at delivery	preterm	BW	NICU	meconium-staining amniotic fluid	Apgar Score＜7 at min 1（n）	Bleeding	LCA	UDCA	CDCA	DCA	CA	GLCA	GUDCA	GCDCA	GDCA	GCA	TLCA	TUDCA	TDCA	TCDCA	TCA
	38	29	159	70	1	61	35	9.1	2.9	6.2	6.7	58	36	142	32	139	6064	3.6	1	2	38	0	3030		0	0	200	17.2	43.57	258.75	312.93	1201.23	19.266	945.28	1567.18	1133.16	2727.29	0.73	7.25	163.81	315.592	703.02	0.00182663	0.0046271	0.0274791	0.0332329	0.12757	0.00204604	0.100388
	30	40			0	74	41	5.9	4	1.9	3	163	66	158	18	156	7036	4.6	2	2	36	1	2960		0	0	300	0.86	340.29	79.36	72.85	45.5	3.666	494.55	307.7	95.58	226.91	0	55.59	15.57	90.66	108.31	0.000443895	0.175643	0.0409622	0.037602	0.0234851	0.00189223	0.255265
	33	40			0	68	40	5.9	3	2.9	9.8	57	32	166	9	149	6850	2.7	2	2	36	1	2960		0	0	300	3.75	2303.46	186.89	98.1	26.97	6.058	3265.06	1004.5	138.33	564.36	0	425.57	26.37	155.678	135.83	0.00044959	0.276164	0.0224064	0.0117613	0.00323345	0.000726298	0.391451
	34	40			0	67	39	7.5	4	3.5	6.6	56	34	169	8	154	6836	2.7	2	2	36	1	2960		0	0	300	17.7121	1392.43	92.1801	180.92	12.5957	19.1073	2308.27	689.785	153.231	227.614	5.56065	167.207	22.8725	109.1	62.3823	0.00324339	0.254979	0.0168798	0.0331297	0.00230649	0.00349888	0.422685
	36	40	150	58	0	67.6	39.3	8.6	2.1	6.5	6.7	41	26	183	7	126			2	2	36	1	2960		0	0	300	0	862.179	63.0069	74.5262	56.8352	2.19432	2821.1	810.174	86.1021	457.949	2.0215	313.368	3.60222	232.523	112.587	0	0.146178	0.0106825	0.0126355	0.00963607	0.000372034	0.478301
	35	31			1	62	34	4.3	2.4	1.9	6.6	70	22	190	30	126	6244	3.1	4	2	36	1	3260		0	0	400	1.51	2154.35	319.08	129.51	321.46	5.59	1706.97	702.26	245.145	788.11	0	246.96	21.5	131.415	165.23	0.000217608	0.310466	0.045983	0.0186638	0.046326	0.000805581	0.245993
	38	29	160	74.5	0	66	36	6.4	4.2	2.2	3.8	88	60	123	25	166	6101	2.2	2	2	39	0	3560		0	0	200	1.16	40.35	60.18	90.6	36.98	3.874	91.88	232.8	93.015	239.42	0	3.63	42.95	138.165	197.05	0.000911911	0.0317204	0.0473093	0.0712234	0.0290711	0.00304547	0.0722296
	32）	27			1	66	41	13.3	4.4	8.9	5.8	67	39	85	14	158	5766	1.6	1	2	36	1	2830		0	0	300	30.5809	642.814	54.9173	512.897	41.0756	41.7949	1725.14	896.293	439.916	535.538	7.55388	150.655	77.84	178.105	124.256	0.00560154	0.117745	0.0100593	0.093948	0.00752386	0.00765563	0.315995
	34	27			1	65	37	12.4	4.1	8.3	6.7	56	26	86	15	163	5976	2	1	2	36	1	2830		0	0	300	10.123	1178.49	147.499	274.497	384.313	17.2693	1960.12	947.253	349.799	668.042	2.9812	171.305	57.808	149.753	112.141	0.00157399	0.183241	0.0229342	0.0426808	0.0597557	0.00268516	0.304773
	36	27	155	61	1	59	35	7.8	3.9	3.9	6.1	93	42	86	17	162	5310	1.8	1	2	36	1	2830		0	0	300	0	429.918	59.215	247.546	91.282	5.22922	1733.28	914.977	390.837	810.987	1.76093	92.9205	58.6507	101.411	126.156
	37	42	150	64.5	0	60	31	11.2	2.1	9.1	9.5	215	159	245	56	663	4726		2	2	37	0	2500		0	0	400	0	41.3064	88.0369	43.0387	198.771	2.08545	302.978	1534.5	26.2075	611.97	1.64779	60.2786	55.3298	2666.06	1776.08
	39	24	164	64	0	68	39	11.4	1	10.4	7.6	70	54	188	18	469	5636		2	1	39	0	2950		0	0	140	5.15593	11.8822	6.68916	142.695	25.9485	6.50841	597.833	1750.55	759.343	1251.09	6.36777	74.7294	293.182	817.697	887.03
	34	30			0	65	35	6.2	3	3.2	4.4	162	52	192	12	172	5840	3	1	2	40	0	3540		1	0	400	7.3523	232.969	21.2367	155.303	97.2365	5.77735	832.469	481.492	336.596	765.227	2.02921	75.8882	79.2709	117.176	207.776
	35	30			0	65	34	9.8	3.7	6.1	3.2	112	35	190	12	168	5860	3.2	1	2	40	0	3540		1	0	400	8.83484	289.309	28.2398	153.281	39.8474	10.6553	730.856	408.983	221.013	583.138	3.65493	31.8547	35.5182	75.7938	127.063
	36	30			0	68	37	7.6	4.9	2.7	4.4	105	37	207	11	185	6062	3.4	1	2	40	0	3540		1	0	400	7.85105	385.01	30.8962	215.472	36.6993	10.9856	1023.43	532.414	373.287	578.939	3.59547	44.5338	42.4923	76.5764	137.431
	38	30			0	66	36	7.9	5.2	2.7	8.4	84	32	221	11	160	5752	3.4	1	2	40	0	3540		1	0	400	10.5245	1064.83	78.4826	207.397	332.752	11.326	1514.47	858.902	523.17	1311.68	2.01646	109.408	63.3386	146.892	211.638
	4days after delivery	35	160	61	0	55	33	10.3	6	4.3	4.5	119	52	73	19	205	2754	1.1	5	2	35	1	2480	1	0	1	800	1.25752	1898.49	129.394	124.503	169.832	3.65927	805.793	248.495	63.5578	149.718	1.66112	35.3229	9.47206	27.3516	18.2231
	32	33	150	52	1	63	35	10.4	3.5	6.9	3.6	143	70	157	20	156	4908	3.4	2	2	37	0	2900		0	0	300	14.1423	94.1618	4.52765	58.9154	13.9031	11.6665	1451.84	371.2	111.933	463.739	6.38163	141.024	31.6849	105.723	161.834
	35	33			1	61	34	12.1	4.5	7.6	3.6	193	100	224	28	173	4393	4	2	2	37	0	2900		0	0	300	5.33352	140.822	5.49085	28.6586	14.2359	2.73797	814.192	378.107	65.1279	602.478	2.97226	83.1044	17.8129	92.3057	196.454
	36	27	160	60	1	64	34	8	3.1	4.9	9.1	72	67	332	20	248	6007	4.8	2	2	36	1	2280		1	0	300	12.1388	519.915	42.7235	136.595	54.3726	4.97361	1688.39	1363.82	150.925	1149.41	3.24821	337.674	33.8975	412.341	378.029
	2days after delivery	27			1	52	29	6.4	4.1	2.3	8.3	65	50	227	18	458	5046	3	2	2	36	1	2280		1	0	300	1.29313	114.27	6.4884	10.8288	15.6336	1.72767	1746.25	1253.06	127.366	936.043	1.25311	244.718	50.996	414.221	341.582
	3days after delivery	33	158	70	1	53	30	8.1	5.5	2.6	5	104	70	219	59	182	4003	9	4	2	40	0	4530		0	0	400	0	5.79499	10.9859	1.24772	56.2453	2.2356	308.812	443.312	3.88556	677.402	2.33746	6.51279	5.43853	988.052	2056.49
	37	37			1	58	30	4.7	3.2	1.5	8.2	61	34	176	18	181	3541	4.7	4	2	37	0	3360	1	1	1	200	6.36445	190.606	19.3724	0	25.8558	1.21675	1527.92	1397.04	1.98388	1536.63	1.36922	360.33	0	408.97	512.601
	36	38	162	72	0	63	38	12.1	3.7	8.4	3.3	157	69	197	44	155	7281	3.7	1	2	36	1	2830		0	0	300	46.1011	178.931	12.1998	283.775	18.9704	29.9038	479.611	352.377	211.764	560.414	9.82872	133.106	86.331	149.273	282.051
	39	28	162	85	0	66	36	6.6	3.6	3	6.5	190	124	200	49	183	5707	3.3	1	2	39	0	4100		0	0	200	4.06468	30.6245	65.5486	132.729	319.122	2.27202	102.917	1155.42	224.616	1054.1	3.13633	15.4841	216.263	950.61	894.715
	26	31			0	67	35	9.5	2.2	7.3	2.1	83	42	90	46	151	7208	3.4	2	1	40	0	3960		0	0	260	17.8243	143.977	13.7007	272.191	9.56004	7.05458	326.243	148.478	169.453	217.397	2.47559	14.485	39.0471	47.4544	77.8445
	28	31			0	71	38	8.4	2.4	6	4.6	196	87	112	49	177	7243	4	2	1	40	0	3960		0	0	260	21.4928	374.163	40.2243	281.687	156.242	7.57489	727.725	449.167	314.599	557.957	4.1132	83.3113	74.788	128.569	156.129
	35	31			0	71	40	5.4	3.3	2.1	7.5	119	43	131	40	160	7488	3.9	2	1	40	0	3960		0	0	260	7.98336	500.769	42.6893	209.68	69.4453	7.47011	1368.58	997.816	722.549	552.699	2.79279	199.505	188.812	264.283	180.277
	38	31			0	72	38	5.7	3.8	1.9	8.1	196	78	155	31	172	7667	3.9	2	1	40	0	3960		0	0	260	26.61	1020.97	74.2	464.28	256.12	21.24	1578.24	718.42	541.38	826.51	3.33	138.79	121.95	177.26	184.69
	40	31	158	73	0	69	37	10.4	3.1	7.3	5.7	177	82	178	38	178	7801	4	2	1	40	0	3960		0	0	260	17.17	459.14	33.47	304.39	150.21	11.37	838.12	336.6	292.2	603.74	3.75	103.32	108.18	133.63	202.04
	38	25	157	52	1	68	38	11.2	1.2	10	6.1	285	102	179	24	413	5576		1	2	38	0	2410		1	0	200	17.4727	276.873	13.5186	295.254	83.6967	15.2673	815.826	270.066	516.48	361.806	4.29249	144.874	183.334	113.325	256.209
	38	25	157	52	1	59	33	3.4	2.3	1.1	6.9	168	39	140	20	145	5191	3.3	1	2	38	0	2410		1	0	200	23.074	418.44	25.9694	325.805	12.4351	7.0486	1376.03	416.749	663.596	603.788	2.02159	187.287	211.278	159.408	264.918
	2days after delivery	25			0	55	31	8.3	4.7	3.6	1.3	78	21	106	12	238	3751	1.8	1	2	38	0	2410		1	0	200	7.9358	15.9431	0.347349	70.5659	1.98913	3.10389	148.948	76.0372	96.3552	45.8013	7.02287	16.0951	60.1459	38.6848	34.3138
	1day after delivery	27			1	62	32	11.4	5.7	5.7	6.4	190	142	141	31	387	4185	4.2	2	2	34	1	1780	1	1	0	300	1.7045	31.6068	4.18158	2.24338	21.4503	0	1003.07	930.956	26.8945	1410.77	1.26962	227.164	13.666	381.797	630.741
	2days after delivery	27			0	61	32	10.3	5.1	5.2	4.3	70	26	108	22	203	3716	2.4	2	2	34	1	1780	1	1	0	300	4.33788	18.7384	6.82641	0.653895	63.8024	1.21335	645.84	674.608	25.5587	694.319	1.16876	100.849	12.6919	208.099	222.912
	2days after delivery	23			0	59	34	5.3	3.7	1.6	7	719	601	88	25	291	3839	4.7	1	2	34	1	2220	1	1	0	300	6.57214	55.5202	9.10062	20.8471	28.9113	4.61672	719.113	1461.41	92.1018	931.261	4.42367	124.316	69.8235	710.83	547.881
		23	152	71.5	0	68	39	5.6	3.5	2.1	6.3	76	37	270	53	166	7712	4.9	2	2	38	0	3920		0	0	200	1.84981	44.5188	176.283	498.972	484.903	5.20153	315.675	864.46	803.077	626.928	3.65329	6.41389	355.262	327.641	291.05
		23			0	59	37	9.5	5.1	4.4	1.2	89	51	192	40	261	6825	3.4	2	2	38	0	3920		0	0	200	1.41922	2.06736	2.07184	30.8808	14.5457	0	60.0701	138.145	57.2605	107.464	1.31083	1.57571	45.7318	88.1045	101.578
	35	21			1	68	40	11.7	5.6	6.1	7.1	52	30	189	22	157	6348	4.1	3	2	37	0	2760		0	0	300	12.1862	641.624	50.242	181.239	188.446	11.2055	1389.48	916.73	315.223	967.95	2.75146	157.88	59.819	179.18	261.207
	34	35	152	68.5	1	61	33	10.5	4	6.5	8.5	456	328	682	137	166	6125	13.2	4	2	34	1	2000		0	0	200	7.02	796.4	195.86	474.05	330.27	15.86	787.94	825.59	484.13	811.19	1.77	88.1	125.58	226.96	238.45
	30	29			0	73	44	6	3.1	2.9	5.8	126	55	132	31	161	6122	5	1	2	39	0	3870		0	0	300	15.6	29.67	75.18	461.83	341.68	14.51	286.17	726.05	383.14	762.87	3.34	30.04	113.48	240.07	218.38
	32	29			0	69	40	6.7	4	3.7	8	135	72	157	35	157	5638	3.5	1	2	39	0	3870		0	0	300	9.05	46.89	133.55	419.91	867.6	14.55	224.56	1025.54	489.14	967.7	3.77	54.42	199.6	506.44	453.9
	36	29			0	66	38	7	4.5	2.5	6	58	37	226	40	174	5708	4.7	1	2	39	0	3870		0	0	300	7.23	5.07	7.63	113.79	27.25	5.53	155.93	554.2	193.28	865.36	5.03	83.93	254.68	715.87	1117.15
[truncated: 8 more columns]
