# Supplementary material for: Maternal bile acid profile and subtype analysis of intrahepatic cholestasis of pregnancy
Source: Orphanet J Rare Dis. 2021 Jun 7;16:259. doi: 10.1186/s13023-021-01887-1 (PMC8186144; doi:10.1186/s13023-021-01887-1)
Supplement: Supplementary file 7 — Additional file 7. Normal pregnant women: original data [file 13023_2021_1887_MOESM7_ESM.xls]

## Sheet: Sheet1
AGE	HIGHT	BW	TOTAL PROTEIN	ALB	TBIL	DBIL	IBIL	ALT	AST	ALP	γ-GGT	LDH	CHE	TBA	HBV-DNA	HBsAg	LCA	UDCA	CDCA	DCA	CA	GLCA	GUDCA	GCDCA	GDCA	GCA	TLCA	TUDCA	TDCA	TCDCA	TCA
44	169	78	77	47	15.6	8.9	6.7	71	40	87	196	461	7902	8.8	1.33*10e3		10.34	233.7	2364.8	439.51	1178.34	16.96	316.6	4728.8	379.79	610.36	<10	<10	25.5	357.7	83.58
54	153	41	57	34	21	15.2	5.8	539	363	105	97	223	5420	62	＞1.00×10e8 （外院）	>25000.00 ↑	11.79	159.86	656.62	136.13	27997	27.79	3073.34	29149.7	1807.54	2559.71	19.52	147.65	205.46	3026.05	654.66
42	165	86	67	32	438.1	368.4	69.7	228	143	254	110	447	2696	0	<1.0*10e3	2398.46	3.07	2.56	66.24	3.72	156.24	55.22	2044.36	69502.8	380.29	131175	25.11	263.46	186.13	51616.6	33011.9
34	178	93	82	47	136.3	115	21.3	2419	749	139	139	1049	9616	36.6	<1.0*10e3	1251.25	2.78	2.21	21.4	2.06	41.38	<10	306.5	13191.3	23.41	7891.84	29.05	128.37	85.99	11380.7	7145.55
63	170	70	51	25	11.4	9.4	2	45	37	119	101	630	4868	24.8	<1.0*10e3	738.17	106.64	95.41	198.61	1043.92	162.31	65.43	294.23	9639.14	1968.52	4611.53	10.14	64.18	355.55	2747.05	1361.79
47	170	55	72	23	315.3	254.6	60.7	162	226	158	44	658	1198	159.6	1.23*10e5	1298.49	6.64	10.31	249.62	1.5	91.15	25.61	355.14	47423.8	70.98	13147	17.08	152.32	56.3	31478	12751.4
33	167	52	63	38	26.2	17.6	8.6	1257	677	100	91	854	5802	37.6	4.40*10e6	1321.09	4.73	17.4	560.98	16.26	1458.05	7.23	646.7	17312.9	221.03	8495.35	5.6	13.9	70.55	5804.07	3064.8
38	165	67	55	26	47.7	24.9	22.8	57	130	223	55	292	3261	36.7	1.07*10e4	2228.75	7.4	13.68	509.56	4.85	197.6	12.2	475.63	58378.4	675.27	45266.4	10.58	184.88	217.56	53232.2	22045.4
60			75	34	18.1	9.9	8.2	42	52	152	26	125	3351	49.2	7.53*10e5	78.27	5	584.93	2014.6	3.71	1174.03	6.77	1851.74	24147.1	31.98	15409.8	3.65	303.5	15.46	6191.5	3382.01
44	168	64.5	67	36	49	39.6	9.4	333	379	124	142	174		178.4	2.77*10e7		7.02	2.75	505.22	15	2565.54	38.623	461.18	59746.9	683.49	104949	2.63	52.97	162.59	15301.1	19332
48	160	55	69	25	105.6	65.6	40	143	126	117	51	523	1920	67.7	5.70*10e4	411.17	75.03	14.12	690.08	717.54	8384	268.944	1476.22	19196.1	7459.32	24272.7	36	24.41	969.57	2014.12	4765.08
59			68	29	194.3	171.6	22.1	706	1179	225	415	390	1725	116.4		3779.14	0	2.26	142.87	1.87	93.7	29.094	329.03	102729	0	59974.9	2.1	28.05	1.14	16591.3	11155
44	163	64.5	51	24	33	11.3	21.7	82	55	73	48	356	3028	0.6	3.53*10e6	177.63	0.16	0	6.79	2.13	4.46	3.601	0	80.46	18.555	0	0	0	1.48	13.6125	7.54
59	168	51	64	36	12.5	7.1	5.4	41	50	239	161	165	5264	21.9	<1.0*10e3	1331.97	43.32	203.03	3746.26	316.76	1146.64	41.964	539.54	10750.6	781.23	4145.15	1.82	48.86	83.9	1740.81	629.01
56	168	68	68	32	53	28.7	24.3	28	42	186	60	380	3333	0	1.43*10e2	1331.43	23.0068	252.384	186.46	296.643	59.5178	76.3313	1053.01	6526.7	1158.11	706.468	6.11363	48.1028	72.9128	459.659	69.2649
38	163	63	66	31	255.7	149.7	106	620	658	174	162	747	2666	167.4	3.83*10e3	28.48	0	13.15	445.71	1.97	3263.88	51.584	431.15	56984.3	0	69397.9	4.86	231.58	22.06	13256.1	16082.5
44	160	63	58	30	21.4	6.3	15.1	45	38	92	30	501	1916	61.6	4.94*10e4	1580.98	0	8.87	312.87	1.08	889.04	5.707	172.11	15879.5	0	38956.5	0	134.32	8.81	11484.3	18252.8
40			70	41	63.8	41.6	22.2	1206	845	122	286	1022	4417	116.6	4.11*10e7	5571.9	0	131.8	481.31	1.33	3040.06	25.025	674.88	40631.3	0	80002.6	0	97.56	12.39	5018.75	10273
60	152	70	51	25	10.8	2.6	8.2	33	29	113	46	823	5462	58.2	<1.0*10e3	5362.98	6.92	152.73	1032.61	193.62	432.57	13.767	419.68	20346.7	3236.45	14988.9	0	10.43	163.67	1427.19	1795
47	165	70	59	33	12.9	8.1	4.8	25	28	69	41	143	3856	94	<1.0*10e2	888.15	0	7.41	397.59	1.75	119.43	10.855	918.79	61675.2	0	15606.4	2.89	788.46	2.4	34079.5	16340.3
28	160	63	53	26	30.3	15.8	14.5	41	56	79	14	290	2214	27.4	1.92*10e5	957.68	0.15	236.99	987.65	20.22	443.31	4.069	466.84	12041.6	104.28	5515.37	0	75.96	13.39	1549.73	1065.42
48	160	60	81	49	18.5	3.6	14.9	230	106	85	55	506	9821	10.3	1.31*107	5241.04	23.57	76.21	1469.62	694.8	318.18	12.103	302.91	1988.31	1122.13	576.9	0.27	4.05	170.08	298.853	107.32
83	165	77	73	34	22.3	6.3	16	66	76	192	385	580	3851	44.1	<1.0*10e3	542.71	0	2.03	79.12	1.55	199.49	4.966	172.2	15317.7	0	18198.4	0	35.99	1.73	3234.78	2876.67
45		70	66	37	19.6	1.6	18	31	28	75	36	416	2945	14.2	7.24*10e3		0	53.78	289.88	6	266.82	3.549	76.8	933.56	35.25	2104.46	0	4.89	10.13	267.697	667.89
47			51	23	20	0.1	19.9	38	43	41	17	302	1625	1	<1.0*10e2	4.84	11.62	14.43	36.98	37.56	9.59	5.798	0	43.44	22.515	0	0.33	0	1.88	13.305	4.68
59			54	23	391.6	338.7	52.9	50	103	369	56	1084	2020	174		50.78	0.34	6.9	52.05	1.51	11.98	12.909	1152.08	48194.4	0	17106.7	1.85	138.26	2.64	9896.23	3881.78
49		56	68	33	26.8	2.6	24.2	94	92	109	75	371	3412	39.5	2.83*10e7	1443.58	390.55	120.52	2566.65	537.84	4470.64	162.526	200.45	7618.05	1211.88	7545.44	28.73	8.2	126.5	922.327	1069.91
72			63	28	66.6	5.5	61.1	26	28	84	14	515	2798	98.1	<1.00*10e2	53.04	0	8.92	1221.19	1.53	1056.47	3.913	75.25	16842.5	0	28483.5	0	0	2.1	1718.32	3206.36
45		70	66	37	19.6	1.6	18	31	28	75	36	416	2945	14.2	7.24*10e3	12.05	0	53.78	289.88	6	266.82	3.549	76.8	933.56	35.25	2104.46	0	4.89	10.13	267.697	667.89
41	165	76	65	41	19.9	9.6	10.3	690	222	73	90	186	10236	17.4	1.61×109/L	>25000.00 ↑	0	466.56	679.48	0.96	660.54	5.148	602.44	7349.2	0	9572.41	0	30.83	0.97	524.962	491.19
49	155	56	53	29	21.9	2.6	19.3	42	27	58	18	368	3842	38		1921.76	0	132.172	330.825	1.58854	1416.92	2.76942	1893.07	11865.1	91.5415	20617.8	1.56279	152.784	9.97174	3119.39	2372.64
32	180	70	63	31	397.2	344.1	53.1	562	421	120	128	630	4267	19.8	6.72*10e4	5625.58	26.0915	42.6936	221.831	877.354	2408.11	18.2784	309.09	2848.96	2424.79	6076.27	2.59307	10.5848	439.195	447.728	715.776
27	170	50	63	41	22.9	16.2	6.7	560	278	149	165	157		128.9	1.29*10e7		0.722823	460.88	1511.37	38.5471	26515.2	20.5203	7206.34	90012.5	600.954	182104	2.97286	282.852	78.0055	14653.9	15990.5
32	175	90	74	44	37.8	17.9	19.9	2034	550	174	195	1157	5890	100	7.34*10e7	>25000.00 ↑	0	43.6942	85.151	2.11887	306.064	7.75366	12081.2	68097.8	96.2222	44529.1	2.62717	106.088	52.1114	16913.7	10071.7
52	160	57	70	39	129.6	98.5	31.1	218	251	153	110	250		102	4.57*10e4	7501.67	0	9.26881	127.146	5.36791	859.221	23.8816	2026.39	34130.8	131.975	52926.9	11.4761	148.067	56.3492	15874.6	12207.6
64	170	65	68	26	158.4	94	64.4	430	496	143	224	409	1941	92.6	4.08*10e5		0	4.03235	77.7934	3.32847	73.6437	28.8901	2111.37	64054.4	28.619	13694.8	11.7205	130.36	171.271	25507.3	7539.15
59			66.1	35.8	112	95.8	16.2	1284	731	258	483	228	3903	161.2	5.92*10e7		0	21.3884	476.1	10.7382	4990.78	34.5358	3096.32	101383	511.64	178602	9.29392	256.979	74.5315	56091.1	50258.2
28	164	52	76	46	11.5	7.1	4.4	1057	671	79	93	83		20.6	8.28*10e7	10430.1	12.2686	52.2532	1324.15	140.216	3936.41	33.4928	525.571	5874.84	319.742	5471.06	12.8046	9.2868	148.282	3443.23	2280.29
63	150	57	81	31	351.8	289.4	62.4	1121	1601	155	64	1374	2350	323.1	3.39*10e7	14790.9	7.00776	28069.1	4102.68	39.5086	9613.07	113.903	55184.6	154400	486.633	113719	24.7328	6096.06	276.203	36721.9	14215.7
29	175	84	63	35	465	398.2	66.8	110	95	120	102	186	3155	97.1	4.92*10e3	7571.82	0	2104.21	194.907	5.228	1574.79	93.3174	28282.2	114945	0.660946	189719	22.11	12027.7	196.955	39513.9	37420.1
33	158	46	72	39	37.9	18.8	19.1	628	651	140	158	230	4430	105.6	5.55*10e8	6022.57	19.0566	56.386	63.7005	525.404	814.689	45.2595	1661.61	25850	4777.2	81578.3	12.7657	52.2674	728.717	5552.28	11158.6
49	160	57.5	52	27	136.4	124	12.4	394	187	114	211	133	2426	140.8	2.52*10e4	1606.52	3.69112	1.92952	51.0847	4.19259	288.307	11.9266	3371.62	74035.5	648.9	141247	8.27679	63.4275	355.726	29084	30832.2
49			73	32	446.8	377.8	69	841	628	173	75	625	2785	140.6	1.52*10e7		0.520149	2.9067	109.28	2.87704	2033.58	49.3962	4863.46	113003	511.817	81470	11.3019	85.9631	271.979	30691.1	13639.7
28	157	51	66	41	22.4	7.2	15.2	976	495	185	167	768	6513	13.9	9.65*10e5	>25000.00 ↑	11.1767	17.1746	41.8301	150.663	33.637	37.2662	1117.54	5718.68	1117.03	2847.65	11.8426	14.9239	310.965	1251.43	735.952
21	162	47	78.6	47.8	6.7	3.4	3.3	536	309	103	102	91		7.5	1.13*×104/L		20.7374	65.7862	16.0402	289.536	31.193	19.1053	695.364	1651.56	623.948	1879.14	11.8083	4.68369	161.905	454.35	555.105
35	170	58	75	36	89.3	50.6	38.7	456	96	126	130	471	4105	64.9	<1.0*10e3	2146.32	15.0293	15.1047	112.73	95.1239	357.337	36.5826	4377.31	35551.6	956.251	21218.8	14.5515	92.2522	304.305	6618.08	2898.19
46	173	73	84	40	32.9	12.9	20	236	117	270	224	545	5821	32.7	6.71*10e4		0	95.5884	123.84	0.678901	498.384	2.80302	502.711	6757.44	29.6521	13424.2	2.0806	188.916	3.18898	8378.41	7318.91
21	165	68	69	35	292.5	217	75.5	648	442	192	80	619	3427	159.7	1.48*10e4		0	5.59995	52.9282	10.585	624.455	30.7351	2134.01	87134.3	423.752	201784	13.7983	87.6945	24.3961	34586.1	40163.7
44			85.4000	28.5000	19.5000	9.4000	10.1	27.1000	128.2000	87.0000	25.0000	126		7.6000			5.12815	37.1151	140.431	2.24548	97.8801	2.06824	671.876	3581.07	23.0201	648.829	2.03574	39.156	1.17932	1584.31	408.246
62			65.9000	43.7000	41.8000	13.1000	28.7	7.1	22.9000	57.0000	13.0000	306.0000		10.7000			23.0068	252.384	186.46	296.643	59.5178	76.3313	1053.01	6526.7	1158.11	706.468	6.11363	48.1028	72.9128	459.659	69.2649
